# Supplementary material for: The Vaginal Microbiome Changes During Various Fertility Treatments
Source: Reprod Sci. 2024 Feb 20;31(6):1593–600. doi: 10.1007/s43032-024-01484-0 (PMC11111482; doi:10.1007/s43032-024-01484-0)
Supplement: Supplementary file 2 — Supplemental table 1: detailed description of persons with changed microbiome (XLSX 10 kb) [file 43032_2024_1484_MOESM2_ESM.xlsx]

## Sheet: Sheet1
Supplemental table 1 detailed description of persons with changed microbiome
PersonID	qPCR at intake	CST at intake	Changing bacteria	2nd qPCR	2nd CST	Time between 1st and 2nd swab (months)
1	neg	I	L. gasseri	neg	V	7
Deteriorated microbiota
3	neg	I	L.Iners	neg	III	4
5	neg	I	Gardnerella/Ureaplasma	pos	I	4
6	neg	I	Prevotella/Anaeroccocus	neg	IV	9
7	neg	I	L.Iners	neg	III	3
9	neg	II	Gardnerella/Gemella/ Haemophilus/Aerococcus	pos	II	4
10	pos	II	Gardnerella	neg	II	1
11	neg	III	Gardnerella	pos	IV	3
12	neg	III	Gardnerella/Ureaplasma	pos	III	3
14	neg	III	Sneathia	neg	IV	2
15	neg	III	Gardnerella	pos	III	2
16	neg	III	Gardnerella/Atopabium	pos	IV	3
17	neg	III	Ureaplasma	pos	IV	3
19	neg	IV	Gardnerella	pos	IV	5
Improved microbiota
18	neg	IV	Prevotella	neg	III	1
24	pos	IV	Gardnerella/Atopabium/Prevotella	neg	III	12
25	pos	IV	Prevotella/Gardnerella	neg	III	3
